# Supplementary material for: Identification of gene networks jointly associated with depressive symptoms and cardiovascular health metrics using whole blood transcriptome in the Young Finns Study
Source: Front Psychiatry. 2024 Apr 25;15:1345159. doi: 10.3389/fpsyt.2024.1345159 (PMC11079127; doi:10.3389/fpsyt.2024.1345159)
Supplement: Supplementary file 2 [file Table_1.xlsx]

## Sheet: Sheet1
Supplementary Table 1S: List of the 95 genes that are jointly associated with markers of both cardiovascular health and depression with Bonferroni adjusted p-value < 0.05.
genes.darkred	manova.Pillai	manova.Fstat	manova.pvalue	Bonferroni adjusted_pvalue
YOD1	0.0590269	28.0402	1.54528e-12	3.95591e-10
RBX1	0.0566254	26.8309	4.82861e-12	1.23612e-09
LEPR	0.0467506	21.9224	5.07367e-10	1.29886e-07
OPTN	0.0455361	21.3257	8.9641e-10	2.29481e-07
ATP5MJ	0.0449749	21.0505	1.16573e-09	2.98428e-07
S100A8	0.0422768	19.7319	4.11426e-09	1.05325e-06
COX7B	0.0392732	18.2727	1.66786e-08	4.26972e-06
NDUFA4	0.0391001	18.1889	1.80771e-08	4.62774e-06
SNORD3A	0.0384051	17.8527	2.4974e-08	6.39335e-06
COX7C	0.0378815	17.5998	3.18538e-08	8.15456e-06
TMEM256	0.0378311	17.5754	3.26089e-08	8.34787e-06
TP53RK	0.0363448	16.8589	6.50109e-08	1.66428e-05
LOC651202	0.0353233	16.3677	1.0439e-07	2.67238e-05
NDUFB3	0.0340875	15.7748	1.8501e-07	4.73625e-05
RPS15A	0.0339237	15.6964	1.99577e-07	5.10918e-05
ISCA1	0.0338641	15.6678	2.05154e-07	5.25195e-05
SNHG29	0.0328702	15.1924	3.24849e-07	8.31615e-05
RPL39	0.032725	15.123	3.47399e-07	8.8934e-05
LY96	0.0326816	15.1022	3.54443e-07	9.07374e-05
CKS2	0.0323918	14.9638	4.0523e-07	0.000103739
LOC100131387	0.0319066	14.7323	5.07019e-07	0.000129797
PSMA6	0.031046	14.3222	7.5425e-07	0.000193088
CEBPG	0.0304249	14.0267	1.00441e-06	0.00025713
LOC648622	0.0303394	13.9861	1.04477e-06	0.000267462
LOC644315	0.0301033	13.8738	1.16488e-06	0.00029821
CHD9	0.0300705	13.8583	1.18262e-06	0.000302752
RALA	0.0297426	13.7025	1.37556e-06	0.000352144
LOC650518	0.0294839	13.5797	1.5496e-06	0.000396697
HINT1	0.0287777	13.2448	2.14508e-06	0.000549141
LOC100129902	0.0287461	13.2298	2.17644e-06	0.000557169
LOC100130715	0.0283533	13.0438	2.60761e-06	0.000667547
C1ORF218	0.028142	12.9438	2.87376e-06	0.000735683
PFDN5	0.028123	12.9348	2.89897e-06	0.000742135
COMMD6	0.0280387	12.8948	3.01369e-06	0.000771505
REXO2	0.0279765	12.8654	3.10113e-06	0.00079389
LOC646819	0.0277984	12.7812	3.36571e-06	0.000861621
RPS27L	0.0277633	12.7646	3.42055e-06	0.000875661
LOC100130308	0.0274932	12.6369	3.87276e-06	0.000991426
LOC643284	0.0274405	12.612	3.96761e-06	0.00101571
LOC651064	0.0273516	12.57	4.13308e-06	0.00105807
PHF5A	0.0273203	12.5552	4.19295e-06	0.00107339
RPL41	0.0269212	12.3667	5.03679e-06	0.00128942
LOC284230	0.0265985	12.2144	5.8416e-06	0.00149545
LOC729101	0.0263328	12.0891	6.59952e-06	0.00168948
HS.538259	0.0262597	12.0547	6.82463e-06	0.00174711
SNORD3D	0.0261866	12.0202	7.05764e-06	0.00180676
ATP5L	0.0259979	11.9312	7.69624e-06	0.00197024
RPS24	0.0252911	11.5985	1.06435e-05	0.00272475
COX6C	0.0251372	11.5261	1.14219e-05	0.00292402
LOC648729	0.0251044	11.5106	1.15952e-05	0.00296838
LOC647302	0.0246403	11.2925	1.43437e-05	0.00367198
LOC648638	0.0244832	11.2187	1.54147e-05	0.00394616
LOC391833	0.0241622	11.0679	1.78571e-05	0.00457143
AIDA	0.023702	10.852	2.20465e-05	0.00564391
RPL31	0.0236511	10.8281	2.25662e-05	0.00577695
CAPZA2	0.0234859	10.7507	2.4339e-05	0.00623078
SEC62	0.0234419	10.7301	2.48342e-05	0.00635755
CETN3	0.0233804	10.7013	2.55426e-05	0.0065389
RPS27	0.0232254	10.6286	2.74211e-05	0.00701981
LOC100133812	0.0232118	10.6222	2.75918e-05	0.00706349
BIRC2	0.0231909	10.6125	2.78564e-05	0.00713123
CGRRF1	0.0231784	10.6066	2.80165e-05	0.00717223
IAH1	0.0229729	10.5103	3.07796e-05	0.00787957
LOC651436	0.0228547	10.455	3.24895e-05	0.0083173
LOC650276	0.0226084	10.3397	3.63627e-05	0.00930886
SNORA12	0.022307	10.1987	4.17375e-05	0.0106848
LOC647361	0.0222548	10.1743	4.27452e-05	0.0109428
RPL23	0.0221255	10.1139	4.53474e-05	0.0116089
LOC391656	0.0220864	10.0956	4.61649e-05	0.0118182
SNORD13	0.0220661	10.0861	4.65958e-05	0.0119285
LOC285741	0.0220228	10.0659	4.75277e-05	0.0121671
LOC100131905	0.0217816	9.95315	5.30667e-05	0.0135851
TM2D2	0.0217749	9.95002	5.32297e-05	0.0136268
DNM3	0.0215781	9.85812	5.82372e-05	0.0149087
TXNDC17	0.0215642	9.85164	5.86075e-05	0.0150035
LOC728031	0.0213951	9.77268	6.33155e-05	0.0162088
KAT2B	0.0213862	9.76854	6.35726e-05	0.0162746
LOC654194	0.0213388	9.74641	6.49642e-05	0.0166308
KIF20B	0.0213287	9.74173	6.52625e-05	0.0167072
UQCRQ	0.0212308	9.69603	6.82478e-05	0.0174714
LOC653773	0.0210598	9.61627	7.37897e-05	0.0188902
ZBTB8OS	0.0208397	9.51362	8.15908e-05	0.0208872
PGM2L1	0.020819	9.50394	8.23676e-05	0.0210861
RPS17	0.0204677	9.34022	9.66921e-05	0.0247532
LSM3	0.0204498	9.33188	9.74857e-05	0.0249563
ZNF613	0.0202115	9.2209	0.000108682	0.0278227
LOC728973	0.0198639	9.0591	0.000127355	0.032603
LOC440737	0.0195607	8.91806	0.00014624	0.0374374
DBI	0.0194152	8.85043	0.000156265	0.0400039
SRP14P1	0.019384	8.83593	0.000158504	0.0405771
RPL7	0.0192726	8.78416	0.000166759	0.0426903
CAMSAP1L1	0.0191828	8.7424	0.000173731	0.0444751
LOC100130775	0.0191373	8.72127	0.000177368	0.0454063
LOC653147	0.0189732	8.64503	0.000191141	0.0489322
C2ORF76	0.0189421	8.63058	0.000193871	0.049631
